# Supplementary material for: Cardiomyogenic Differentiation Potential of Human Dilated Myocardium-Derived Mesenchymal Stem/Stromal Cells: The Impact of HDAC Inhibitor SAHA and Biomimetic Matrices
Source: Int J Mol Sci. 2021 Nov 24;22(23):12702. doi: 10.3390/ijms222312702 (PMC8657551; doi:10.3390/ijms222312702)
Supplement: Supplementary file 1 [file ijms-22-12702-s001.zip]

Archive with 1 entries (1 files):
- ijms-1461639-Supplementary.pdf
